# Supplementary material for: Physico-Chemical and Antimicrobial Efficacy of Encapsulated Dhavana Oil: Evaluation of Release and Stability Profile from Base Matrices
Source: Molecules. 2022 Nov 8;27(22):7679. doi: 10.3390/molecules27227679 (PMC9693536; doi:10.3390/molecules27227679)
Supplement: Supplementary file 1 [file molecules-27-07679-s001.zip]

Archive with 1 entries (1 files):
- molecules-1999371-supplementary.pdf
